# Supplementary material for: Rapid Assessment of Metabolomic Fingerprinting of Recycled Sunflower By-Products via DART-HRMS
Source: Molecules. 2024 Aug 29;29(17):4092. doi: 10.3390/molecules29174092 (PMC11397051; doi:10.3390/molecules29174092)
Supplement: Supplementary file 1 [file molecules-29-04092-s001.zip]

Archive with 1 entries (1 files):
- molecules-3153641-supplementary.pdf
